# Supplementary material for: Why Consumers Prefer Green Friariello Pepper: Changes in the Protein and Metabolite Profiles Along the Ripening
Source: Front Plant Sci. 2021 Apr 30;12:668562. doi: 10.3389/fpls.2021.668562 (PMC8121147; doi:10.3389/fpls.2021.668562)
Supplement: Supplementary Table 1 — Table with list of Uniprot ID, protein name, Average Normalized Empai%, Standard Deviation and CV% for the 668 proteins identified in the three stages of maturation of Friariello analyzed (G–green, G/R-green/red, and R-red). [file Table_1.XLSX]

## Sheet: Foglio1
Uniprot ID	name	Average Normalized Empai %	Dev std	CV%	Average Normalized Empai %	Dev std	CV%	Average Normalized Empai %	Dev std	CV%
		Green			Green/Red			Red
A0A1U8DRU2	Aspartate aminotransferase	-	-	-	-	-	-	0.527675	0.0211839	4.01457
A0A1U8E2S3	Glycine cleavage system P protein	-	-	-	-	-	-	0.0535958	0.00074635	1.39255
A0A1U8E5E7	ATP phosphoribosyltransferase 1, chloroplastic	-	-	-	-	-	-	0.141993	0.00679283	4.78391
A0A1U8E9N3	Glutamate dehydrogenase	-	-	-	0.0591994	0.00380968	6.43535	0.0905783	0.000989316	1.09222
A0A1U8EBG6	Cystathionine beta-lyase	-	-	-	-	-	-	0.0359925	0.00109992	3.05597
A0A1U8FUP9	Aminomethyltransferase	-	-	-	-	-	-	0.091161	0.00499932	5.48406
A0A1U8FY27	D-3-phosphoglycerate dehydrogenase	-	-	-	-	-	-	0.0292744	0.00134889	4.60776
A0A1U8GCP9	Cysteine synthase	0.382646	0.0175219	4.57915	0.52659	0.0121771	2.31244	-	-	-
A0A1U8GQ51	Glutamate dehydrogenase	-	-	-	-	-	-	0.0862323	0.00434774	5.04189
A0A1U8H3K8	Lysine--tRNA ligase	0.129371	0.00267571	2.06824	-	-	-	-	-	-
A0A1U8HBT5	Aspartate aminotransferase	-	-	-	-	-	-	0.0419301	0.00130636	3.11558
A0A2G2Y0S4	Putative 3-hydroxyisobutyrate dehydrogenase-like 1, mitochondrial	0.117755	0.00183075	1.55471	-	-	-	-	-	-
A0A2G2Y3D1	Methylmalonate-semialdehyde dehydrogenase [acylating], mitochondrial	-	-	-	-	-	-	0.155658	0.00606469	3.89616
A0A2G2Y519	Glutamate decarboxylase	0.158309	0.00581477	3.67305	0.0520059	0.00377686	7.26237	0.105435	0.00683869	6.48618
A0A2G2YAX9	Serine--glyoxylate aminotransferase	-	-	-	-	-	-	0.141014	0.00342165	2.42647
A0A2G2YBD5	Adenosylhomocysteinase	-	-	-	0.14701	0.00222644	1.51448	-	-	-
A0A2G2YC56	Glutamine--tRNA ligase	-	-	-	-	-	-	0.0229444	0.000794616	3.46323
A0A2G2YCM9	3-isopropylmalate dehydrogenase	-	-	-	-	-	-	0.0466789	0.00115085	2.46547
A0A2G2YNC2	Meth_synt_1 domain-containing protein	-	-	-	-	-	-	0.229628	0.0112785	4.91162
A0A2G2YNR6	5-methyltetrahydropteroyltriglutamate--homocysteine methyltransferase	0.404284	0.0122466	3.0292	0.57845	0.0207395	3.58536	0.200933	0.0045919	2.28528
A0A2G2YQV3	Arginine biosynthesis bifunctional protein ArgJ, chloroplastic	0.0435115	0.00255781	5.87846	-	-	-	-	-	-
A0A2G2YQV5	LL-diaminopimelate aminotransferase, chloroplastic	-	-	-	0.0338047	0.002504	7.40727	0.0627052	0.00300802	4.79707
A0A2G2YSI3	Methylcrotonoyl-CoA carboxylase subunit alpha, mitochondrial	-	-	-	0.0719309	0.00405445	5.63659	0.0963285	0.00443895	4.60814
A0A2G2YTN9	Ketol-acid reductoisomerase, chloroplastic	-	-	-	0.0592098	0.0016859	2.84734	-	-	-
A0A2G2Z1D1	3-hydroxyisobutyryl-CoA hydrolase-like protein 4, mitochondrial	0.049028	0.00187959	3.8337	-	-	-	-	-	-
A0A2G2Z4D9	Ketol-acid reductoisomerase, chloroplastic	0.155357	0.004363	2.80837	-	-	-	0.338212	0.015749	4.65653
A0A2G2ZB77	Alanine aminotransferase 2	0.215652	0.00849986	3.94147	0.247193	0.0146923	5.94363	1.36294	0.0836681	6.13882
A0A2G2ZD36	LL-diaminopimelate aminotransferase, chloroplastic	-	-	-	-	-	-	0.449304	0.0280012	6.23213
A0A2G2ZUK2	Succinate-semialdehyde dehydrogenase	-	-	-	0.0491075	0.00263604	5.36791	0.0761478	0.00130736	1.71687
A0A2G2ZX64	Ferredoxin-dependent glutamate synthase, chloroplastic	0.0559163	0.00306722	5.48538	0.21091	0.0136474	6.47076	0.0812836	0.00463946	5.70774
A0A2G2ZZB8	Indole-3-glycerol phosphate synthase	-	-	-	0.0924167	0.00466505	5.04785	-	-	-
A0A2G3A0R2	Glutamate decarboxylase	0.168555	0.00757159	4.49207	-	-	-	0.0668617	0.00415549	6.21505
A0A2G3A3T6	Alanine aminotransferase 2	0.21802	0.00682094	3.12858	0.179664	0.00265475	1.47762	0.385205	0.0368959	9.57825
A0A2G3A844	Phosphoribosylformylglycinamidine synthase	-	-	-	-	-	-	0.0662547	0.00120406	1.81732
A0A2G3AN00	Cysteine synthase	-	-	-	-	-	-	0.171465	0.00496699	2.8968
A0A2G3ANJ0	Ferredoxin-dependent glutamate synthase	0.125039	0.00573552	4.58699	0.109495	0.0061848	5.64846	0.0727815	0.00223251	3.06742
K7QJC5	1,2-dihydroxy-3-keto-5-methylthiopentene dioxygenase	-	-	-	0.272899	0.0150491	5.51451	-	-	-
A0A1U8E7W8	Malic enzyme	0.0271809	0.002222	8.17485	0.0418826	0.00136489	3.25885	0.128962	0.0043623	3.38263
A0A1U8E8L6	Phosphoglucomutase, cytoplasmic	0.223705	0.00418304	1.86989	-	-	-	-	-	-
A0A1U8E9Z7	Beta-hexosaminidase	-	-	-	0.327292	0.0129614	3.96019	0.104826	0.0023785	2.269
A0A1U8EEA5	Malate dehydrogenase	0.286288	0.017875	6.24372	0.372555	0.0165391	4.43938	0.352805	0.0070253	1.99127
A0A1U8EHG4	Glyco_18 domain-containing protein	0.1028	0.0029719	2.89094	0.149321	0.00187689	1.25695	1.45325	0.0652941	4.49297
A0A1U8EIA9	Alpha-L-arabinofuranosidase 1	-	-	-	-	-	-	0.0559807	0.00320671	5.72824
A0A1U8EMD1	Phosphoenolpyruvate carboxylase	-	-	-	-	-	-	0.176827	0.00608511	3.44129
A0A1U8ESC0	Malate dehydrogenase [NADP], chloroplastic	-	-	-	-	-	-	0.136249	0.011201	8.22099
A0A1U8ET35	Pyruvate dehydrogenase E1 component subunit beta	-	-	-	-	-	-	0.0460844	0.00160863	3.49062
A0A1U8EWE0	Isopentenyl-diphosphate Delta-isomerase II	0.194739	0.00945	4.85265	-	-	-	-	-	-
A0A1U8EZH9	Glyceraldehyde-3-phosphate dehydrogenase	0.248383	0.0170191	6.85196	0.0866533	0.000561319	0.647776	0.174669	0.00961465	5.5045
A0A1U8F1D8	Glyceraldehyde-3-phosphate dehydrogenase	0.441726	0.00853732	1.93272	0.632236	0.00722683	1.14306	0.759697	0.0373576	4.91743
A0A1U8F1N4	6-phosphogluconate dehydrogenase, decarboxylating	0.11915	0.00474007	3.97823	-	-	-	-	-	-
A0A1U8F4J3	Transaldolase 2	0.0956869	0.00667128	6.97199	0.0569092	0.00347382	6.10415	0.546993	0.0405087	7.4057
A0A1U8FIW0	Oxalate--CoA ligase	0.122693	0.00538147	4.38613	0.109754	0.00338469	3.08388	0.106618	0.00581372	5.45284
A0A1U8FQB2	Aldose 1-epimerase	0.105542	0.00311582	2.95221	0.0774145	0.0014945	1.93052	0.174618	0.00706549	4.04625
A0A1U8FS39	Inositol-1-monophosphatase	-	-	-	0.151686	0.0107904	7.11368	-	-	-
A0A1U8FWN9	Glucan endo-1,3-beta-glucosidase, basic vacuolar isoform	0.171121	0.00461874	2.6991	0.15564	0.0107635	6.91564	1.40675	0.0518172	3.68347
A0A1U8FYG1	Putative aluminum-activated malate transporter 3	0.0297329	0.000735555	2.47388	-	-	-	-	-	-
A0A1U8G3L8	Malate dehydrogenase	0.244053	0.0222808	9.12949	0.67613	0.0211964	3.13496	2.91129	0.0742604	2.55078
A0A1U8G5G0	Malate dehydrogenase, chloroplastic	-	-	-	-	-	-	0.101269	0.00441809	4.36273
A0A1U8GCL2	Sucrose synthase	0.049615	0.00285667	5.75767	-	-	-	0.304974	0.00442854	1.4521
A0A1U8GHN3	Glyceraldehyde-3-phosphate dehydrogenase	-	-	-	-	-	-	0.0822843	0.00391778	4.76127
A0A1U8GM09	Alpha-glucosidase	-	-	-	0.0248457	0.00146345	5.89017	0.0589433	0.00259853	4.40853
A0A1U8GY22	Beta-hexosaminidase	-	-	-	0.487766	0.0206809	4.23992	0.153459	0.003994	2.60265
A0A1U8GZ15	Sedoheptulose-1,7-bisphosphatase, chloroplastic	-	-	-	-	-	-	0.0982989	0.00323926	3.29531
A0A1U8HA04	Sucrose synthase	-	-	-	0.0349515	0.000666512	1.90696	-	-	-
A0A1U8HCC9	Fructokinase-2	-	-	-	-	-	-	0.468739	0.022362	4.77069
A0A1U8HDS2	Phosphoglycerate kinase	0.804502	0.0181934	2.26145	0.402429	0.0195888	4.86764	0.149113	0.0049217	3.30065
A0A1U8HEC1	Glucan endo-1,3-beta-glucosidase, basic isoform 2	-	-	-	0.561394	0.043149	7.68604	0.220119	0.0133933	6.08458
A0A2G2XJA6	Triosephosphate isomerase, cytosolic	-	-	-	0.307678	0.018144	5.89709	-	-	-
A0A2G2XZ79	Adenosylhomocysteinase	-	-	-	0.053443	0.00273648	5.12038	-	-	-
A0A2G2XZ82	Adenosylhomocysteinase	0.270964	0.00194374	0.717341	0.318771	0.0267408	8.38872	0.194451	0.0124011	6.37753
A0A2G2Y364	Beta-D-xylosidase 4	0.172334	0.0103393	5.99958	0.236249	0.00902581	3.82046	0.189242	0.00892579	4.71659
A0A2G2Y4H0	UTP--glucose-1-phosphate uridylyltransferase	0.442503	0.0116229	2.62662	0.659817	0.0431762	6.54366	0.72731	0.0347044	4.77161
A0A2G2YA75	Glyceraldehyde-3-phosphate dehydrogenase	0.0415528	0.000523712	1.26035	-	-	-	-	-	-
A0A2G2YIU6	Glyceraldehyde-3-phosphate dehydrogenase	-	-	-	-	-	-	0.15031	0.00241493	1.60664
A0A2G2YKL2	Transketolase, chloroplastic	0.171313	0.0032417	1.89227	0.246099	0.00512608	2.08294	0.173248	0.0107915	6.2289
A0A2G2YL33	Phosphotransferase	-	-	-	-	-	-	0.0454953	0.00205273	4.51196
A0A2G2YUX4	Beta-galactosidase	0.253273	0.0166425	6.57096	0.752216	0.0513788	6.83033	0.614799	0.0232183	3.77656
A0A2G2YV19	Sucrose synthase	-	-	-	-	-	-	0.112337	0.0012315	1.09626
A0A2G2YWL6	ER membrane protein complex subunit 7-like protein	-	-	-	0.116713	0.00595576	5.1029	-	-	-
A0A2G2YYV9	Putative ribose-5-phosphate isomerase 3, chloroplastic	0.207415	0.0180063	8.6813	-	-	-	-	-	-
A0A2G2Z009	NADP-dependent glyceraldehyde-3-phosphate dehydrogenase	-	-	-	-	-	-	0.125179	0.00705818	5.63848
A0A2G2Z054	Glycosyl hydrolases family 17	-	-	-	-	-	-	0.0893873	0.00390085	4.36399
A0A2G2Z3B6	Aconitate hydratase, cytoplasmic OS	1.03913	0.0521158	5.01535	0.203617	0.00372443	1.82913	0.713651	0.0267411	3.74709
A0A2G2Z3L0	Aconitate hydratase 3, mitochondrial	0.207938	0.00602138	2.89575	0.144698	0.00493223	3.40865	0.274871	0.011886	4.32422
A0A2G2Z511	Malate dehydrogenase	0.507755	0.0396658	7.81199	0.66713	0.0485746	7.28114	0.693518	0.0404527	5.83296
A0A2G2ZC11	Alpha-mannosidase	0.251877	0.00978697	3.88562	0.13724	0.0100295	7.30801	0.107799	0.00710783	6.59361
A0A2G2ZG42	UDP-glucuronic acid decarboxylase 6	-	-	-	-	-	-	0.111962	0.00984145	8.79001
A0A2G2ZI14	Transketolase, chloroplastic	0.594779	0.019388	3.2597	0.702497	0.0221876	3.15838	0.39103	0.00833057	2.13042
A0A2G2ZK77	UTP--glucose-1-phosphate uridylyltransferase	-	-	-	0.185176	0.00782022	4.22313	0.167542	0.0100084	5.97364
A0A2G2ZRN7	Alpha-amylase	-	-	-	0.0623776	0.00259187	4.15513	-	-	-
A0A2G2ZTJ8	Beta-galactosidase 9	-	-	-	-	-	-	0.0947305	0.00306065	3.2309
A0A2G3A0K9	Pyruvate dehydrogenase E1 component subunit beta	-	-	-	-	-	-	0.102233	0.00774409	7.57492
A0A2G3AAF5	Glucose-6-phosphate 1-epimerase	0.06085	0.00155043	2.54795	0.085482	0.00400396	4.68398	0.0567676	0.00260135	4.58245
A0A2G3AAW7	Putative fructokinase-6, chloroplastic	-	-	-	-	-	-	0.155076	0.0058726	3.78692
A0A2G3ADC6	UDP-glucose 4-epimerase	-	-	-	-	-	-	0.0715851	0.0051318	7.16881
A0A2G3AKK4	Omega-amidase NIT2	-	-	-	-	-	-	0.0652637	0.00162722	2.4933
A0A2G3AMN9	NADP-dependent D-sorbitol-6-phosphate dehydrogenase	0.102788	0.0044506	4.32988	0.156556	0.00181716	1.16071	0.0522209	0.00280835	5.37782
K4FXE7	Triose phosphate isomerase cytosolic isoform-like protein	1.41582	0.0497478	3.51371	2.38122	0.0753124	3.16276	-	-	-
A0A1U8E862	Expansin-like A2	-	-	-	0.347419	0.0174304	5.01713	0.238892	0.00568873	2.3813
A0A1U8F2I8	Pectin acetylesterase	-	-	-	0.130855	0.00708011	5.41064	0.0894076	0.00734354	8.21355
A0A1U8F5R9	PMEI domain-containing protein	0.253211	0.011027	4.35487	-	-	-	-	-	-
A0A1U8FME6	Acidic endochitinase Q	0.345993	0.00887847	2.56608	-	-	-	-	-	-
A0A1U8FVD7	Acidic endochitinase Q	0.250522	0.0103087	4.11487	0.222928	0.0144697	6.49076	-	-	-
A0A1U8FXF2	Acidic endochitinase pcht28	0.235568	0.017949	7.61947	-	-	-	-	-	-
A0A1U8G1C5	Subtilisin-like protease SBT1.6	0.075624	0.00152984	2.02295	-	-	-	0.0717925	0.000524827	0.731033
A0A1U8GAB4	Cellulose synthase-like protein D2	-	-	-	0.0254226	0.00115992	4.56255	-	-	-
A0A1U8GID5	Endoglucanase	-	-	-	-	-	-	0.0355948	0.00286751	8.056
A0A1U8GWF3	Fasciclin-like arabinogalactan protein 8	0.0451022	0.00225862	5.00779	0.0661479	0.00291268	4.40328	-	-	-
A0A1U8HJM9	Endochitinase B	0.694108	0.0551355	7.94336	1.12536	0.0274358	2.43796	0.72179	0.0271645	3.7635
A0A2G2XXI9	Xyloglucan endotransglucosylase/hydrolase	-	-	-	-	-	-	0.176425	0.0109568	6.21049
A0A2G2XYW6	PMEI domain-containing protein	-	-	-	-	-	-	0.105227	0.00323319	3.0726
A0A2G2YHK3	Xyloglucan endotransglucosylase/hydrolase protein 31	0.0649864	0.000366289	0.56364	0.188352	0.0106176	5.6371	0.29507	0.00288085	0.97633
A0A2G2ZJU8	Pectinesterase	0.203806	0.00729502	3.57939	-	-	-	-	-	-
A0A2G2ZVN5	Pectate_lyase_3 domain-containing protein	-	-	-	-	-	-	0.0407466	0.0015593	3.82683
A0A2G2ZVN5	Pectate_lyase_3 domain-containing protein	-	-	-	0.0598042	0.00349985	5.85219	-	-	-
A0A2G3A3T3	Pectinesterase	-	-	-	-	-	-	0.0652594	0.00397771	6.09524
A0A2G3ADL8	Endoglucanase	-	-	-	-	-	-	0.392331	0.0235348	5.99872
A0A2G3AM19	PMEI domain-containing protein	-	-	-	-	-	-	0.09828	0.00434184	4.41783
B9VRK7	Chitinase	0.12466	0.00215488	1.7286	0.0880694	0.00604124	6.85964	0.338804	0.0165399	4.88183
A0A2G2XJC7	Ras-related protein YPT3	0.286082	0.0186179	6.50787	0.994139	0.033515	3.37125	-	-	-
A0A2G2Z3Y6	Ras-related protein YPT3	0.0795606	0.00289242	3.63549	-	-	-	-	-	-
A0A1U8E6P9	Ras-related protein YPTC6	0.172555	0.016959	9.82816	-	-	-	-	-	-
A0A1U8EGP1	Ras-related protein RABE1e	0.196127	0.00580672	2.9607	-	-	-	0.0822833	0.00335217	4.07394
A0A1U8EST5	Ras-related protein Rab7	0.301358	0.0176399	5.85347	0.132319	0.00876415	6.6235	-	-	-
A0A1U8EYT0	Ras-related protein Rab-5C	0.0949275	0.00286906	3.02237	-	-	-	-	-	-
A0A2G2ZPH2	Ras-related protein RABC2a	-	-	-	-	-	-	0.0838559	0.000378186	0.450994
A0A2G2YJE0	Nudix hydrolase 22, chloroplastic	0.0413529	0.000379958	0.918817	-	-	-	-	-	-
A0A2G3A4C2	Phosphopantetheine adenylyltransferase 2	-	-	-	0.243773	0.00119709	0.491066	-	-	-
A0A2G2YV12	GTD-binding domain-containing protein	-	-	-	0.0323537	0.00208845	6.45505	-	-	-
A0A1U8E731	Actin	0.0486471	0.00257692	5.29717	-	-	-	-	-	-
A0A1U8DVD3	Cytochrome c	-	-	-	0.252143	0.00767286	3.04306	-	-	-
A0A1U8E225	V-type proton ATPase subunit E	-	-	-	-	-	-	0.0808819	0.00293834	3.63288
A0A1U8EHW1	Fructose-bisphosphate aldolase	0.46308	0.0330754	7.1425	0.583095	0.0532488	9.1321	0.168717	0.00416622	2.46936
A0A1U8EMG9	Fructose-bisphosphate aldolase	0.479804	0.0345336	7.19744	1.02473	0.0145835	1.42315	1.3228	0.0432477	3.26941
A0A1U8F167	ADP,ATP carrier protein 1, mitochondrial	0.083901	0.00455089	5.42412	0.135193	0.00734862	5.43565	0.0419269	0.000500889	1.19467
A0A1U8F1N7	Peroxisomal (S)-2-hydroxy-acid oxidase GLO1	-	-	-	-	-	-	0.101457	0.000614464	0.605639
A0A1U8F344	Prohibitin	-	-	-	0.213164	0.00455897	2.13872	-	-	-
A0A1U8F591	2-oxoglutarate dehydrogenase, mitochondrial	0.0984704	0.00475248	4.8263	-	-	-	0.107779	0.00416085	3.86055
A0A1U8F6G0	ATP-citrate synthase beta chain protein 1	0.308134	0.0151981	4.93231	-	-	-	0.242899	0.0119936	4.9377
A0A1U8F6Y1	NADH-cytochrome b5 reductase	0.0673532	0.00287303	4.26562	-	-	-	-	-	-
A0A1U8FAN4	V-type proton ATPase catalytic subunit A	0.39733	0.0234002	5.88935	0.506043	0.0263802	5.21302	0.16634	0.00668237	4.0173
A0A1U8FC19	ADP,ATP carrier protein 1, mitochondrial	0.109857	0.00925224	8.42208	0.0707562	0.00204024	2.88348	-	-	-
A0A1U8FGB1	Adenosine kinase	-	-	-	0.254498	0.00824316	3.23898	0.0534034	0.00193487	3.62313
A0A1U8FJU2	NAD(P)-bd_dom domain-containing protein	0.0588978	0.00615228	10.4457	-	-	-	-	-	-
A0A1U8G625	Aldehyde dehydrogenase, mitochondrial	0.630292	0.0335623	5.32488	0.295225	0.0135067	4.57506	0.607494	0.0204483	3.36601
A0A1U8G676	Betaine aldehyde dehydrogenase, chloroplastic	0.116011	0.00599917	5.1712	0.173244	0.0145377	8.39145	0.214376	0.00516973	2.41152
A0A1U8GAR2	Epimerase domain-containing protein	0.189468	0.0074958	3.95624	0.179397	0.0105161	5.86189	0.8023	0.0232786	2.90149
A0A1U8GDW0	V-type proton ATPase subunit E	0.539672	0.0290442	5.38182	1.28296	0.0666328	5.19366	0.369027	0.00582801	1.57929
A0A1U8GFB7	Prohibitin	-	-	-	0.218381	0.00573872	2.62784	-	-	-
A0A1U8GLX0	Glucose-6-phosphate isomerase	-	-	-	-	-	-	0.0296678	0.000685436	2.31037
A0A1U8GMV9	NADH dehydrogenase [ubiquinone] 1 alpha subcomplex assembly factor 3-like	0.10614	0.000989522	0.932285	-	-	-	-	-	-
A0A1U8HA96	2,3-bisphosphoglycerate-independent phosphoglycerate mutase	0.31706	0.00745976	2.35279	0.0987883	0.00475255	4.81084	-	-	-
A0A1U8HAK9	Succinate--CoA ligase [ADP-forming] subunit beta, mitochondrial	0.149297	0.00853777	5.71864	-	-	-	0.189857	0.00547574	2.88414
A0A1U8HER3	Acetyltransferase component of pyruvate dehydrogenase complex	0.037408	0.0022609	6.0439	-	-	-	-	-	-
A0A1U8HMF6	Mitochondrial dicarboxylate/tricarboxylate transporter DTC	-	-	-	-	-	-	0.0587498	0.00466157	7.93461
A0A2G2XVK6	ATP synthase subunit alpha, chloroplastic	-	-	-	-	-	-	0.0369814	0.00110674	2.99268
A0A2G2XVR9	ATP synthase subunit beta, chloroplastic	-	-	-	0.138404	0.012528	9.05177	-	-	-
A0A2G2Y2N1	Triosephosphate isomerase, chloroplastic	0.26029	0.0166481	6.39597	0.264588	0.0133599	5.04932	0.243283	0.0095976	3.94503
A0A2G2Y3B2	Inorganic pyrophosphatase	0.135304	0.00461405	3.41013	0.0959269	0.00837427	8.72984	0.202715	0.002115	1.04333
A0A2G2Y555	Isocitrate dehydrogenase [NADP]	-	-	-	0.0502543	0.00216789	4.31385	-	-	-
A0A2G2Y929	V-type proton ATPase catalytic subunit A	0.298583	0.0193539	6.48193	0.289218	0.0239185	8.27006	0.165923	0.00701275	4.2265
A0A2G2Y948	V-type proton ATPase catalytic subunit A	0.373206	0.0204731	5.48573	-	-	-	0.240506	0.011963	4.97409
A0A2G2YJI0	Protein Ycf2	-	-	-	-	-	-	0.0235335	0.00144388	6.13544
A0A2G2YLS0	Enolase	0.186653	0.00989292	5.30018	0.238596	0.011593	4.85884	0.243048	0.0115485	4.75154
A0A2G2YPL3	Fructose-bisphosphate aldolase	0.956192	0.0198675	2.07777	1.05099	0.031835	3.02906	0.160395	0.00118942	0.741558
A0A2G2YPT6	Enolase	0.856634	0.0215813	2.51932	0.459561	0.00866135	1.8847	0.328314	0.0143708	4.37716
A0A2G2YPX4	Pyruvate kinase	0.0342648	0.00116733	3.4068	-	-	-	-	-	-
A0A2G2YU50	Aconitate hydratase	0.13231	0.00797576	6.02808	-	-	-	0.0909739	0.00154844	1.70207
A0A2G2YUF2	ATP-synt_ab_N domain-containing protein	1.25102	0.0176917	1.41419	-	-	-	-	-	-
A0A2G2YW44	Isocitrate dehydrogenase [NADP]	-	-	-	0.127396	0.00456406	3.58258	0.599621	0.0226673	3.78026
A0A2G2YW67	Succinate--CoA ligase [ADP-forming] subunit alpha, mitochondrial	-	-	-	-	-	-	0.209879	0.015636	7.45001
A0A2G2Z291	ATP synthase subunit alpha, mitochondrial	0.417248	0.018099	4.3377	0.306531	0.0197111	6.43037	0.204132	0.00970155	4.75259
A0A2G2Z431	ADP,ATP carrier protein, mitochondrial	0.0990535	0.00143584	1.44956	0.0684486	0.00197955	2.89202	-	-	-
A0A2G2Z5K7	Aconitate hydratase	0.0970906	0.00319083	3.28645	-	-	-	0.0543827	0.00201596	3.707
A0A2G2Z688	Phosphoglycerate kinase	0.145349	0.00786003	5.4077	0.0508521	0.00392484	7.71815	-	-	-
A0A2G2Z6M9	Cytochrome c oxidase subunit 2	-	-	-	0.105711	0.0012709	1.20224	-	-	-
A0A2G2Z7W3	Triosephosphate isomerase, cytosolic	0.2733	0.00861831	3.15343	-	-	-	-	-	-
A0A2G2ZDB7	Cytochrome 89A2	0.0328951	0.0028089	8.53894	-	-	-	-	-	-
A0A2G2ZFV9	2-oxoglutarate dehydrogenase, mitochondrial	0.0878397	0.00606201	6.90122	-	-	-	0.0719839	0.00278545	3.86954
A0A2G2ZI24	ATP synthase subunit beta	0.478747	0.00641475	1.33991	-	-	-	-	-	-
A0A2G2ZTK6	ATP synthase subunit alpha, chloroplastic	0.112254	0.00534033	4.75737	0.0823165	0.00368778	4.48	-	-	-
A0A2G2ZTV3	ATP synthase subunit alpha, chloroplastic	-	-	-	-	-	-	0.166945	0.0128794	7.71476
A0A2G3A131	Adenylate kinase 4	0.519043	0.0163513	3.15028	-	-	-	-	-	-
A0A2G3A3W8	Phosphotransferase	-	-	-	-	-	-	0.0826681	0.00226393	2.73858
A0A2G3A4H8	Fructose-bisphosphate aldolase	0.736676	0.0228601	3.10314	1.1874	0.0774559	6.52315	1.58722	0.0873889	5.50579
A0A2G3A7P9	NAD(P)H-binding	-	-	-	-	-	-	0.0300591	0.00112038	3.72726
A0A2G3A8Y9	ATP synthase gamma chain, chloroplastic	-	-	-	-	-	-	0.0464832	0.00192775	4.14721
A0A2G3AA97	Fructose-bisphosphate aldolase	0.545052	0.0209199	3.83815	0.993945	0.0346843	3.48956	1.35976	0.0621384	4.56979
A0A2G3AAH8	Succinate dehydrogenase [ubiquinone] flavoprotein subunit 2, mitochondrial	0.0569072	0.00313336	5.50608	-	-	-	-	-	-
A0A2G3AC10	Isocitrate dehydrogenase [NADP]	-	-	-	-	-	-	0.112323	0.00861766	7.6722
A0A2G3ADE2	Nucleoside diphosphate kinase	0.0842983	0.00474009	5.623	-	-	-	0.0830755	0.00497272	5.98578
A0A2G3AH23	Fructose-bisphosphate aldolase	-	-	-	0.405838	0.0167345	4.12343	0.670999	0.016897	2.51818
A0A2G3AJ33	ATP-citrate synthase beta chain protein 1	0.267968	0.0145822	5.44178	-	-	-	0.222674	0.00690472	3.10081
A0A2G3AJN5	ATP synthase subunit alpha, chloroplastic	0.146129	0.00681158	4.66134	0.0701932	0.00182278	2.5968	-	-	-
J7H6W5	ATP synthase subunit beta, chloroplastic	0.07878	0.00390045	4.95107	0.239783	0.0113699	4.74176	0.128359	0.00709273	5.52568
K4FZR6	Succinate--CoA ligase [ADP-forming] subunit alpha, mitochondrial	-	-	-	-	-	-	0.278472	0.00163086	0.585645
A0A2G3AEJ8	Monocopper oxidase-like protein SKS2	0.0646014	0.00274025	4.24178	-	-	-	0.060918	0.00387664	6.3637
A0A1U8DRG8	UDP-sulfoquinovose synthase, chloroplastic	-	-	-	-	-	-	0.0773367	0.00346857	4.48503
A0A1U8DV20	Aspartic proteinase	-	-	-	0.0517227	0.00508312	9.82763	0.03481	0.00098352	2.82539
A0A1U8EF39	Acyl-coenzyme A oxidase	-	-	-	0.0335075	0.00109884	3.27938	0.105424	0.00339234	3.2178
A0A1U8EXF4	Purple acid phosphatase	-	-	-	0.0869609	0.0052855	6.07801	-	-	-
A0A1U8F3C9	Glyoxysomal fatty acid beta-oxidation multifunctional protein MFP-a	-	-	-	0.125342	0.00368755	2.94198	0.256315	0.00927707	3.61941
A0A1U8F5T8	Aspartic proteinase A2	-	-	-	-	-	-	0.0358011	0.00216823	6.05631
A0A1U8FD13	Lipocln_cytosolic_FA-bd_dom domain-containing protein	0.228994	0.0140773	6.14745	-	-	-	-	-	-
A0A1U8GE96	3-ketoacyl-CoA thiolase B, peroxisomal	0.0907786	0.00174641	1.92382	0.127959	0.00208262	1.62757	0.566542	0.0231182	4.08057
A0A1U8GN34	Acyl-coenzyme A oxidase	-	-	-	-	-	-	0.0308514	0.00111783	3.62327
A0A1U8GPZ4	Putative plastid-lipid-associated protein 3, chloroplastic	-	-	-	-	-	-	0.127949	0.00328121	2.56447
A0A1U8H8L7	Lipocln_cytosolic_FA-bd_dom domain-containing protein	0.364143	0.0135054	3.70883	-	-	-	-	-	-
A0A2G2Y3C5	Fatty acid amide hydrolase	-	-	-	-	-	-	0.104414	0.0030036	2.87662
A0A2G2YB16	AB hydrolase-1 domain-containing protein	-	-	-	0.318383	0.020266	6.3653	0.273286	0.0229507	8.39807
A0A2G2YB20	AB hydrolase-1 domain-containing protein	-	-	-	0.880801	0.036243	4.11478	0.469264	0.0183335	3.90688
A0A2G2YBX4	AB hydrolase-1 domain-containing protein	0.552445	0.039974	7.23583	0.129665	0.00573741	4.42478	0.300666	0.0217388	7.23022
A0A2G2YEW5	C2 domain-containing protein	-	-	-	-	-	-	0.106792	0.00447319	4.1887
A0A2G2YUJ3	Glyoxysomal fatty acid beta-oxidation multifunctional protein MFP-a	-	-	-	0.0820193	0.00352688	4.30006	0.112523	0.00712756	6.33431
A0A2G2YX54	Phospholipase D	-	-	-	-	-	-	0.209663	0.0104312	4.97522
A0A2G2ZAL7	Non-specific lipid-transfer protein	0.133299	0.00504151	3.7821	-	-	-	0.118682	0.00570464	4.80668
A0A2G2ZC51	Phospholipase D	0.0234379	0.00103107	4.39917	-	-	-	0.276107	0.0103276	3.74041
A0A2G2ZCU2	3-oxoacyl-[acyl-carrier-protein] reductase	0.049834	0.00378657	7.59837	-	-	-	0.106393	0.00686603	6.45346
A0A2G2ZEW5	Methyltransf_11 domain-containing protein	0.311383	0.0149442	4.79929	0.100215	0.00544646	5.43478	-	-	-
A0A2G2ZK80	AB hydrolase-1 domain-containing protein	-	-	-	0.175352	0.0076767	4.37788	0.11216	0.00642932	5.73226
A0A2G2ZZQ2	Purple acid phosphatase	-	-	-	-	-	-	0.134671	0.00376332	2.79445
A0A2G2ZZY6	3-ketoacyl-CoA thiolase 2, peroxisomal	-	-	-	0.0843352	0.00304535	3.61101	0.0627042	0.0027305	4.35458
A0A2G3A8Q9	AB hydrolase-1 domain-containing protein	0.0549529	0.00408342	7.43076	0.185458	0.00764005	4.11956	-	-	-
A0A2G3AAP4	2-hydroxyacyl-CoA lyase	0.240206	0.0148904	6.19901	0.0973535	0.00474404	4.87301	-	-	-
A0A2G3AD35	Purple acid phosphatase	-	-	-	-	-	-	0.0941489	0.00284799	3.02499
A0A2G3AHH4	Enoyl-[acyl-carrier-protein] reductase [NADH], chloroplastic	-	-	-	0.235106	0.00809449	3.44291	0.048459	0.00344718	7.11362
A0A2G3AML8	ML domain-containing protein	-	-	-	0.193208	0.00979965	5.07206	-	-	-
B5LAU3	Enoyl-[acyl-carrier-protein] reductase [NADH], chloroplastic	-	-	-	-	-	-	0.101047	0.00949561	9.39726
B5LAU5	3-hydroxyacyl-[acyl-carrier-protein] dehydratase FabZ	-	-	-	-	-	-	0.56085	0.011133	1.98503
B5LAV8	Putative acyl-carrier-protein S-malonyltransferase/ transferase	-	-	-	-	-	-	0.153859	0.0073546	4.7801
A0A1U8EXD7	Annexin	0.112456	0.00536935	4.77463	0.53577	0.0280969	5.24422	0.534165	0.0173507	3.2482
A0A1U8F694	Putative voltage-gated potassium channel subunit beta	0.127385	0.00888292	6.9733	0.0788446	0.00177497	2.25122	-	-	-
A0A1U8FAP9	Glutamate receptor	-	-	-	-	-	-	0.0174077	0.00130026	7.46945
A0A1U8FBG2	Putative voltage-gated potassium channel subunit beta	-	-	-	-	-	-	0.0878157	0.00147803	1.6831
A0A1U8FQ43	Cyclic nucleotide-gated ion channel 2	-	-	-	0.0346613	0.000224528	0.647776	-	-	-
A0A1U8FRG6	Phosphate carrier protein, mitochondrial	-	-	-	0.245498	0.00946168	3.85407	0.047068	0.00231008	4.90795
A0A1U8FRM7	Mitochondrial outer membrane protein porin of 34 kDa	-	-	-	-	-	-	0.0664525	0.00154639	2.32706
A0A1U8FVU1	Pyrophosphate-energized vacuolar membrane proton pump	-	-	-	0.0335075	0.00109884	3.27938	-	-	-
A0A1U8GCB4	Annexin	0.0606543	0.00155001	2.55547	-	-	-	-	-	-
A0A1U8GG90	Putative aquaporin PIP-type pTOM75	-	-	-	0.0926999	0.00565202	6.09712	-	-	-
A0A1U8HAV5	Mitochondrial outer membrane protein porin 1	0.07109	8.82704e-05	0.124167	0.516766	0.0249462	4.82737	0.0658592	0.00052042	0.790202
A0A2G2XJC9	ABC transporter B family member 11	-	-	-	-	-	-	0.0306514	0.00107654	3.51221
A0A2G2Y2U7	Vacuolar proton pump subunit B	0.2247	0.00659779	2.93626	0.302389	0.0127527	4.21731	0.108982	0.00416669	3.82328
A0A2G2YVL1	Pyrophosphate-energized vacuolar membrane proton pump 1	0.0517865	0.00221693	4.28091	-	-	-	-	-	-
A0A2G2ZEI9	Glycolipid transfer protein 1	0.0799498	0.0028872	3.61126	-	-	-	-	-	-
A0A2G2ZFW9	Ras-related protein RAB1BV	0.0982684	0.00365788	3.72234	-	-	-	-	-	-
A0A2G3A578	Ketoacyl-synt_C domain-containing protein	-	-	-	-	-	-	0.0413314	0.00257754	6.23627
A0A2G3ACX1	Translocon-associated protein beta (TRAPB)	-	-	-	-	-	-	0.0913777	0.00444275	4.86196
A0A2G3ADY1	Putative copper-transporting ATPase HMA5	0.0189017	0.00109979	5.81844	-	-	-	-	-	-
Q42657	Annexin	7.32374	0.128109	1.74923	7.25113	0.290451	4.0056	1.40329	0.0550296	3.92146
A0A1U8FV11	ACT domain-containing protein DS12, chloroplastic	-	-	-	0.0979339	0.00573382	5.85479	0.0611251	0.00391316	6.40189
A0A2G2XZP9	ACT domain-containing protein DS12, chloroplastic	-	-	-	0.097899	0.00386017	3.94301	-	-	-
A0A2G3A3L2	Aminotran_1_2 domain-containing protein	-	-	-	-	-	-	0.0391653	0.00229429	5.85795
A0A2G3A4X6	Phosphatidylinositol 4-phosphate 5-kinase 4	0.0458911	0.00213922	4.66152	-	-	-	-	-	-
A0A2G3AKK5	Abhydrolase_3 domain-containing protein	0.0632064	0.00350261	5.54155	-	-	-	-	-	-
A0A1U8H527	acid phosphatase 1-like	0.0744413	0.00365256	4.90663	0.105428	0.0014712	1.39545	-	-	-
A0A2G3AKM0	Calcineurin-like phosphoesterase	-	-	-	-	-	-	0.0755587	0.00261944	3.46676
A0A1U8EDX4	Prohibitin	0.0638104	0.00189836	2.975	-	-	-	-	-	-
A0A1U8H5T7	Somatic embryogenesis receptor kinase 5	-	-	-	-	-	-	0.0971018	0.00157037	1.61724
A0A1U8HFL2	Floral homeotic protein AGAMOUS	-	-	-	-	-	-	0.0733841	0.00366758	4.99778
A0A2G2XX10	Translationally-controlled tumor protein-like protein	0.118534	0.00571207	4.81895	0.58196	0.0161923	2.78238	-	-	-
A0A2G2Y2P2	Cold shock domain-containing protein 4	0.124662	0.00274137	2.19903	-	-	-	-	-	-
A0A2G2YHP2	N-carbamoylputrescine amidase	-	-	-	-	-	-	0.0569633	0.00283642	4.97938
A0A2G3A0D8	WEB family protein, chloroplastic	0.0173322	0.000776383	4.47942	-	-	-	-	-	-
A0A1U8DRK9	Polyribonucleotide nucleotidyltransferase 1, chloroplastic	-	-	-	0.0265659	0.00162709	6.12474	-	-	-
A0A1U8FYB7	FACT complex subunit SSRP1	-	-	-	0.0433232	0.000612873	1.41466	-	-	-
A0A1U8FZH5	rRNA-processing protein CGR1	-	-	-	-	-	-	0.0939447	0.00178189	1.89675
A0A1U8GX30	DNA polymerase delta subunit 4	-	-	-	-	-	-	0.157422	0.00203049	1.28984
A0A1U8HA76	DEAD-box ATP-dependent RNA helicase 53	-	-	-	-	-	-	0.0284832	0.00116362	4.08527
A0A2G2XZG0	FACT complex subunit SPT16	-	-	-	0.0248422	0.00107041	4.30884	-	-	-
A0A2G2YJ24	Ribonuclease	-	-	-	-	-	-	0.276652	0.0162318	5.86722
A0A2G2YJP7	Methyladenine glycosylase	-	-	-	-	-	-	0.0429126	0.0012649	2.94761
A0A2G2YZL3	Ribonuclease T2	0.291278	0.0145849	5.00721	0.313086	0.00938064	2.99618	0.215179	0.0109759	5.10083
A0A2G2YZR0	Ribonuclease T3	-	-	-	0.149059	0.00536037	3.59615	0.0535926	0.00251901	4.70029
A0A2G2YZZ1	Ribonuclease T2	0.679073	0.0233535	3.43903	0.328997	0.00854851	2.59835	-	-	-
A0A2G2Z6B1	Porphobilinogen deaminase, chloroplastic	-	-	-	-	-	-	0.246198	0.00899641	3.65413
A0A2G2ZH00	4-hydroxy-4-methyl-2-oxoglutarate aldolase	0.476435	0.0232545	4.88093	0.13917	0.0121389	8.72238	0.220545	0.0145044	6.57662
A0A2G2ZH64	Fe2OG dioxygenase domain-containing protein	-	-	-	0.149039	0.0068775	4.61456	0.241071	0.00803386	3.33257
A0A2G2ZLX3	RNase H domain-containing protein	0.188865	0.0107821	5.70888	-	-	-	-	-	-
A0A2G3A817	DNA polymerase	-	-	-	-	-	-	0.0176033	0.00042583	2.41903
A0A2G3A8J2	Endonuclease 4	0.114608	0.00182614	1.59338	-	-	-	-	-	-
A0A2G3AE04	ArgoN domain-containing protein	-	-	-	0.178776	0.00556415	3.11235	-	-	-
A0A1U8EFW0	Adenosine kinase	-	-	-	0.358378	0.0198816	5.54765	0.0530121	0.00373878	7.05269
A0A1U8EKT2	Nucleoside diphosphate kinase	0.513715	0.0302139	5.88144	0.402027	0.0185367	4.6108	1.02035	0.0489133	4.79375
A0A1U8GC10	Adenine phosphoribosyltransferase 5	0.0606693	0.00505584	8.33345	0.317689	0.0161265	5.07621	0.142228	0.0143131	10.0634
A0A1U8GCQ8	Adenine phosphoribosyltransferase 4	-	-	-	0.144716	0.00289994	2.00388	-	-	-
A0A1U8GVW6	NADH-cytochrome b5 reductase	0.128393	0.00357606	2.78526	-	-	-	-	-	-
A0A2G2Y2M7	5'-methylthioadenosine/S-adenosylhomocysteine nucleosidase 1	0.195904	0.0124171	6.33839	-	-	-	-	-	-
A0A2G2YJ75	UDP-glucose 4,6-dehydratase	-	-	-	-	-	-	0.0514276	0.0019582	3.80768
A0A2G2ZP67	UDP-sugar pyrophosphorylase	-	-	-	-	-	-	0.0672405	0.00160913	2.39309
A0A1U8E5X0	Chlorophyll a-b binding protein, chloroplastic	0.0834778	0.00642056	7.69135	0.378137	0.0145179	3.83931	-	-	-
A0A1U8ED05	Chlorophyll a-b binding protein, chloroplastic	0.139841	0.00827005	5.91391	-	-	-	-	-	-
A0A1U8EMR2	Oxygen-dependent coproporphyrinogen-III oxidase, chloroplastic	-	-	-	0.0673052	0.00208377	3.096	0.138057	0.00484742	3.51119
A0A1U8EX10	Phosphoglycolate phosphatase 1A, chloroplastic	-	-	-	-	-	-	0.0472765	0.00399235	8.44468
A0A1U8FAB3	Chlorophyll a-b binding protein, chloroplastic	0.246939	0.00223337	0.904421	-	-	-	-	-	-
A0A1U8FC47	Chlorophyll a-b binding protein, chloroplastic	0.149647	0.00681592	4.55466	-	-	-	-	-	-
A0A1U8FFX4	Phosphoenolpyruvate carboxylase 2	-	-	-	-	-	-	0.10682	0.0062294	5.83166
A0A1U8FJG3	Ferredoxin--NADP reductase, chloroplastic	-	-	-	-	-	-	0.104424	0.00464522	4.44842
A0A1U8FJN4	Oxygen-evolving enhancer protein 1, chloroplastic	0.672402	0.025798	3.83669	0.381892	0.0167572	4.38794	-	-	-
A0A1U8FLF1	Oxygen-evolving enhancer protein 3-2, chloroplastic	0.292037	0.00387254	1.32604	-	-	-	-	-	-
A0A1U8FMQ7	Ferredoxin--NADP reductase, chloroplastic	0.224295	0.00632543	2.82014	0.234549	0.00758628	3.23441	0.0986924	0.00335577	3.40023
A0A1U8FU65	hydroxyphenylpyruvate reductase-like	0.0612393	0.00184286	3.00928	0.0877966	0.00220741	2.51423	0.0563752	0.00286896	5.08905
A0A1U8FZN5	Oxygen-evolving enhancer protein 1, chloroplastic	0.449413	0.0116177	2.58507	0.385531	0.018633	4.83308	-	-	-
A0A1U8GR74	Chlorophyll a-b binding protein, chloroplastic	0.340649	0.0134932	3.96103	0.10598	0.00519547	4.90229	-	-	-
A0A1U8GV91	Photosystem II 22 kDa protein, chloroplastic	0.486895	0.0324656	6.66789	0.374348	0.0186535	4.98294	-	-	-
A0A1U8H0S9	Glyoxylate/hydroxypyruvate reductase HPR3	-	-	-	0.0840659	0.00361473	4.29988	-	-	-
A0A1U8HAX7	Chlorophyll a-b binding protein, chloroplastic	0.224951	0.0197639	8.78586	0.222173	0.01341	6.03583	-	-	-
A0A2G2XVH6	Photosystem II D2 protein	0.166201	0.00546881	3.29048	0.121559	0.0100823	8.29417	-	-	-
A0A2G2XVN4	RuBisCO_large domain-containing protein	0.0667474	0.00269016	4.03035	-	-	-	-	-	-
A0A2G2XVU0	Ribulose bisphosphate carboxylase large chain	-	-	-	-	-	-	0.188711	0.0099337	5.26397
A0A2G2Y7V3	Ribulose bisphosphate carboxylase large chain	-	-	-	-	-	-	0.110949	0.00516254	4.65307
A0A2G2YFY5	Sulfite reductase [ferredoxin], chloroplastic	0.0541616	0.00247312	4.56619	-	-	-	0.0563584	0.00232096	4.11822
A0A2G2YHJ4	Pheophorbide a oxygenase, chloroplastic	0.101025	0.00490296	4.85321	0.158042	0.0127219	8.04969	0.107206	0.00620948	5.79213
A0A2G2YI86	RuBisCO large subunit-binding protein subunit alpha, chloroplastic	0.0697161	0.00150103	2.15306	-	-	-	0.321545	0.0210298	6.54024
A0A2G2YMM9	Oxygen-evolving enhancer protein 2, chloroplastic	0.0705092	0.00277301	3.93284	0.359231	0.0226204	6.29689	-	-	-
A0A2G2YQK8	Photosystem II CP43 reaction center protein	0.054938	0.00154485	2.81199	-	-	-	-	-	-
A0A2G2YS55	Chlorophyll a-b binding protein, chloroplastic	0.175058	0.00311181	1.77759	0.397689	0.0102959	2.58894	-	-	-
A0A2G2YYH2	Rhodanese-like domain-containing protein 4, chloroplastic	0.147292	0.00450942	3.06154	-	-	-	-	-	-
A0A2G2Z212	Oxygen-evolving enhancer protein 2, chloroplastic	0.14084	0.0132873	9.43434	0.107725	0.00335084	3.11055	0.146934	0.0101388	6.90022
A0A2G2Z2K2	Photosystem II CP47 reaction center protein	0.0876184	0.00463507	5.29006	-	-	-	-	-	-
A0A2G2Z3R1	Protein THYLAKOID FORMATION1, chloroplastic	0.0713006	0.00535585	7.51165	-	-	-	-	-	-
A0A2G2Z4B9	Phosphoenolpyruvate carboxylase 2	-	-	-	-	-	-	0.154092	0.0125768	8.16187
A0A2G2Z7Q2	Ribulose bisphosphate carboxylase large chain	0.346141	0.0195203	5.6394	0.581737	0.0262459	4.51165	-	-	-
A0A2G2Z7Z2	Ribulose bisphosphate carboxylase large chain	0.180222	0.0141832	7.86986	-	-	-	-	-	-
A0A2G2ZB89	Ferritin-like domain	-	-	-	0.165449	0.0132804	8.0269	0.315887	0.0115404	3.65332
A0A2G2ZEM6	Photosystem I reaction center subunit IV, chloroplastic	0.704607	0.00529959	0.752135	-	-	-	-	-	-
A0A2G2ZN83	PsbP domain-containing protein 4, chloroplastic	0.059489	0.00586894	9.86558	-	-	-	-	-	-
A0A2G2ZQ06	Ribulose bisphosphate carboxylase large chain	0.151454	0.00707167	4.6692	-	-	-	0.0810997	0.00379869	4.68397
A0A2G2ZRP3	Uroporphyrinogen-III synthase	0.0608604	0.00384794	6.32257	-	-	-	-	-	-
A0A2G2ZZS8	Putative plastid-lipid-associated protein 14, chloroplastic	0.0317	0.00194878	6.14757	-	-	-	-	-	-
A0A2G3A4M3	Photosystem II stability/assembly factor, chloroplastic	-	-	-	0.0713331	0.00233919	3.27924	-	-	-
A0A2G3A7J8	Chlorophyll a-b binding protein, chloroplastic	0.0968779	0.00261339	2.69761	-	-	-	-	-	-
A0A2G3AI90	Cytochrome f	-	-	-	-	-	-	0.153886	0.00625221	4.06288
A0A2G3AIV8	Chlorophyll a-b binding protein, chloroplastic	-	-	-	0.300466	0.0182178	6.06319	-	-	-
Q42493	Fibrillin	1.13434	0.0537647	4.73973	1.33444	0.026599	1.99328	0.336961	0.0305671	9.07141
A0A2G3ALJ3	Cytochrome f	0.56069	0.0184521	3.29096	0.394329	0.0156197	3.96108	0.344745	0.0205883	5.97202
A0A075B8I5	ABA-responsive protein 1	0.142971	0.001545	1.08064	0.328628	0.0157021	4.77807	0.224282	0.00886662	3.95334
A0A1U8EJ83	Indole-3-acetaldehyde oxidase	-	-	-	0.0441972	0.00169764	3.84105	-	-	-
A0A1U8ELY2	4-coumarate--CoA ligase-like 7	0.108717	0.00506365	4.65766	-	-	-	-	-	-
A0A1U8ETR2	Indole-3-acetaldehyde oxidase	-	-	-	0.311747	0.0213328	6.843	0.0518253	0.00249986	4.82363
A0A1U8FUB5	Protein MOTHER of FT and TFL1	0.37797	0.0222029	5.87426	0.156532	0.00424698	2.71317	-	-	-
A0A1U8GCN1	Major allergen Pru ar 1	0.631068	0.034708	5.49988	-	-	-	-	-	-
A0A1U8GD50	Putative plastid-lipid-associated protein 6, chloroplastic	0.314119	0.015177	4.8316	0.652524	0.0161947	2.48186	0.218733	0.00615886	2.8157
A0A1U8GL40	Abscisic stress-ripening protein 2	0.138271	0.00794145	5.74341	0.0918607	0.00351377	3.82511	-	-	-
A0A1U8GTH4	Indole-3-acetic acid-induced protein ARG7	-	-	-	-	-	-	0.17483	0.00192583	1.10154
A0A2G2YGQ8	Indole-3-acetaldehyde oxidase	-	-	-	0.0667283	0.00254788	3.81828	-	-	-
A0A2G2Z504	PPM-type phosphatase domain-containing protein	0.067145	0.00206945	3.08206	-	-	-	-	-	-
A0A2G2ZGI6	Ethylene-responsive transcription factor	-	-	-	0.0340774	0.00163573	4.80005	-	-	-
A0A2G3AAE3	Dammarenediol 12-hydroxylase	0.157324	0.00839894	5.33863	0.475166	0.0174182	3.66572	0.217761	0.010685	4.90676
A0A0G2RJN8	Oligopeptidase B	-	-	-	-	-	-	0.0824768	0.00142412	1.72669
A0A1U8DS26	Elongation factor 2	0.133918	0.00709012	5.29437	-	-	-	0.0413325	0.00199336	4.82275
A0A1U8DUL4	Putative 60S ribosomal protein L18-1	0.223108	0.00359754	1.61247	-	-	-	-	-	-
A0A1U8E1F5	Eukaryotic initiation factor 4A-2	-	-	-	0.0618076	0.000983632	1.59144	0.0818759	0.00416929	5.09221
A0A1U8E1S6	arginine--tRNA ligase, chloroplastic/mitochondrial-like	0.0565161	0.00261574	4.62831	-	-	-	-	-	-
A0A1U8E233	Elongation factor 2	0.238235	0.0140612	5.90226	0.0577763	0.00290001	5.01938	-	-	-
A0A1U8E394	Ubiquitin-60S ribosomal protein L40-1	0.139847	0.00805768	5.7618	0.207035	0.0156807	7.57397	0.1416	0.00470976	3.32611
A0A1U8ECP1	60S ribosomal protein L8	0.073642	0.00262973	3.57097	-	-	-	-	-	-
A0A1U8EKR1	40S ribosomal protein S5	1.21802	0.0169061	1.388	0.127942	0.00449822	3.51584	-	-	-
A0A1U8EL12	Elongation factor 1-alpha	0.178055	0.0116844	6.56225	0.0600595	0.00487616	8.11888	-	-	-
A0A1U8ELC6	Elongation factor 1-alpha	0.0882033	0.00586986	6.65493	0.0589196	0.00214927	3.6478	-	-	-
A0A1U8EPE0	40S ribosomal protein S9	-	-	-	-	-	-	22.4204	0.423991	1.89109
A0A1U8EQW5	40S ribosomal protein S6	0.231024	0.0156333	6.76695	-	-	-	-	-	-
A0A1U8EW17	Elongation factor 1-beta	0.284354	0.00595337	2.09365	-	-	-	-	-	-
A0A1U8FF28	40S ribosomal protein S13	0.128193	0.00267145	2.08393	-	-	-	-	-	-
A0A1U8FIV2	60S ribosomal protein L7	0.232221	0.016335	7.03424	-	-	-	-	-	-
A0A1U8FJI2	60S acidic ribosomal protein P0	0.0610457	0.00162322	2.65903	0.0829086	0.00388243	4.68278	-	-	-
A0A1U8FVJ1	40S ribosomal protein S7	-	-	-	0.298593	0.0148826	4.98423	-	-	-
A0A1U8G360	Ribosomal protein L19	0.0840922	0.00218619	2.59976	-	-	-	-	-	-
A0A1U8G5B2	40S ribosomal protein SA	0.299696	0.00753116	2.51293	-	-	-	-	-	-
A0A1U8G5P9	40S ribosomal protein S3a	0.343215	0.0105644	3.07807	-	-	-	-	-	-
A0A1U8G6L1	nucleolar protein 58	-	-	-	-	-	-	0.119476	0.00568308	4.75667
A0A1U8GMG9	60S ribosomal protein L13	0.412459	0.0298017	7.22538	-	-	-	-	-	-
A0A1U8GPW8	Eukaryotic translation initiation factor 5	-	-	-	-	-	-	0.0437027	0.00169697	3.88298
A0A1U8GX11	Elongation factor 1-alpha	0.190223	0.00579425	3.04603	-	-	-	-	-	-
A0A1U8H4B1	40S ribosomal protein SA	0.133327	0.00293787	2.20351	-	-	-	-	-	-
A0A1U8H9E3	40S ribosomal protein S3-1	0.161503	0.00668991	4.1423	-	-	-	-	-	-
A0A2G2XZA6	Elongation factor 1-delta	0.364285	0.0124565	3.41945	-	-	-	-	-	-
A0A2G2Y4M8	60S ribosomal protein L6	0.0681362	0.00265717	3.89979	-	-	-	-	-	-
A0A2G2Y4P8	THO complex subunit 4D	-	-	-	-	-	-	0.0417259	0.00254997	6.11125
A0A2G2YAE2	60S ribosomal protein L7	0.278817	0.0159695	5.72758	-	-	-	-	-	-
A0A2G2YAG0	40S ribosomal protein S6	0.257021	0.0107223	4.17174	-	-	-	-	-	-
A0A2G2YHE0	60S ribosomal protein L10a	-	-	-	0.0698891	0.00219696	3.1435	-	-	-
A0A2G2YHE8	Elongation factor 1-gamma	0.0435157	0.00190537	4.37858	0.185137	0.0063671	3.43912	-	-	-
A0A2G2YII0	40S ribosomal protein S11	0.26425	0.00898017	3.39836	-	-	-	-	-	-
A0A2G2YKZ9	Putative ovule protein (Fragment)	-	-	-	0.217511	0.00435144	2.00056	-	-	-
A0A2G2YLF5	60S ribosomal protein L23a	0.0555229	0.00282603	5.08985	-	-	-	-	-	-
A0A2G2YPH6	40S ribosomal protein S14	0.280211	0.00585429	2.08924	-	-	-	-	-	-
A0A2G2YQK1	60S ribosomal protein L4	0.0636126	0.00179277	2.81827	-	-	-	-	-	-
A0A2G2YRG3	60S ribosomal protein L18a	0.342602	0.0206342	6.02278	-	-	-	-	-	-
A0A2G2Z764	40S ribosomal protein S4	0.144332	0.00362136	2.50904	-	-	-	-	-	-
A0A2G2Z7Q0	40S ribosomal protein S4	0.204753	0.0159508	7.79028	-	-	-	-	-	-
A0A2G2ZA51	Ribosomal protein L15	0.0724766	0.0040113	5.5346	-	-	-	-	-	-
A0A2G2ZG87	60S ribosomal protein L7a	0.0602758	0.00531886	8.82421	-	-	-	-	-	-
A0A2G3A1B8	Elongation factor Tu	-	-	-	0.0696059	0.000880836	1.26546	-	-	-
A0A2G3AGA4	60S ribosomal protein L7	0.244976	0.0076935	3.14051	-	-	-	-	-	-
A0A2G3AJG3	60S ribosomal protein L10a	0.066964	0.00367132	5.48254	-	-	-	-	-	-
A0A2G3AK11	Elongation factor 1-delta	0.523124	0.0268401	5.13074	-	-	-	-	-	-
Q6RJY1	60S ribosomal protein L12	0.272527	0.0104317	3.82778	-	-	-	-	-	-
Q6S021	Eukaryotic translation initiation factor 5A	0.121885	0.00360622	2.9587	-	-	-	-	-	-
A0A1U8DUB8	subtilisin-like protease SBT1.9	-	-	-	-	-	-	0.0235356	0.000364163	1.54728
A0A1U8E7Y7	Proteasome subunit alpha type	0.153979	0.00808994	5.25392	0.374663	0.0102825	2.74447	0.150502	0.010169	6.75672
A0A1U8E8T0	Proteasome subunit alpha type	0.161477	0.00142011	0.87945	-	-	-	-	-	-
A0A1U8E900	20 kDa chaperonin, chloroplastic	0.845349	0.0203607	2.40855	-	-	-	-	-	-
A0A1U8E914	Proteasome subunit alpha type	0.638061	0.0138464	2.17007	-	-	-	-	-	-
A0A1U8E9W3	Proteasome subunit alpha type	-	-	-	0.10831	0.00467795	4.31902	-	-	-
A0A1U8ELM1	HATPase_c domain-containing protein	-	-	-	-	-	-	0.0472615	0.00432884	9.15932
A0A1U8ESS8	Ubiquitin-conjugating enzyme E2 variant 1D	0.261381	0.0190954	7.3056	-	-	-	-	-	-
A0A1U8EU36	Peptidyl-prolyl cis-trans isomerase	0.110674	0.00158113	1.42864	-	-	-	-	-	-
A0A1U8EZ62	Proteasome subunit beta	0.167019	0.0101877	6.0997	0.258855	0.0137633	5.31699	-	-	-
A0A1U8FNG0	Proteasome subunit alpha type	0.165405	0.0050157	3.03237	0.114932	0.00562369	4.89304	-	-	-
A0A1U8FQ97	lysosomal Pro-X carboxypeptidase	0.102235	0.0104694	10.2405	-	-	-	-	-	-
A0A1U8G5J6	Chaperone protein ClpB1	0.016152	0.00154839	9.58637	-	-	-	-	-	-
A0A1U8G5L2	Chaperonin CPN60-2, mitochondrial	0.266229	0.012841	4.82329	0.281911	0.0124534	4.41747	0.387598	0.0113241	2.9216
A0A1U8GA21	Luminal-binding protein 5	0.521228	0.0159272	3.05571	0.391617	0.0113486	2.89788	0.2672	0.00912843	3.41632
A0A1U8GAJ4	Endoplasmin-like protein	0.174885	0.00628983	3.59654	0.104543	0.00370169	3.54081	0.113539	0.00918613	8.09074
A0A1U8GB18	Proteasome subunit beta	-	-	-	0.474029	0.014321	3.02113	0.193434	0.0096619	4.99494
A0A1U8GBL3	Serpin-ZX	-	-	-	-	-	-	0.0927579	0.00379791	4.09443
A0A1U8GJH3	Putative serine/threonine-protein kinase Cx32, chloroplastic	0.0456934	0.00202841	4.43919	-	-	-	-	-	-
A0A1U8GPS5	Proteasome subunit beta	0.0803412	0.00294225	3.6622	-	-	-	-	-	-
A0A1U8GR36	Chaperonin CPN60-2, mitochondrial	0.475432	0.0209994	4.41691	0.327032	0.0167033	5.10754	0.625573	0.0151206	2.41708
A0A1U8H2D5	Peptidylprolyl isomerase	0.0984728	0.00296779	3.01382	-	-	-	-	-	-
A0A1U8H8W5	SRP54 domain-containing protein	0.0307237	0.00165846	5.39799	-	-	-	-	-	-
A0A1U8HG63	Ubiquitin-NEDD8-like protein RUB1	-	-	-	-	-	-	0.120662	0.00555446	4.60334
A0A2G2XUL6	Peptidase A1 domain-containing protein	-	-	-	-	-	-	0.0767337	0.00283966	3.70066
A0A2G2XVN9	Calreticulin	0.346591	0.0185368	5.34832	-	-	-	-	-	-
A0A2G2XWS1	Chaperone protein dnaJ 10	-	-	-	0.0791278	0.00308672	3.90093	-	-	-
A0A2G2XX20	Luminal-binding protein 5	0.0318977	0.00202838	6.35902	-	-	-	-	-	-
A0A2G2XYT9	Cathepsin B	0.0699097	0.000992051	1.41905	0.216049	0.00110163	0.509895	-	-	-
A0A2G2Y051	Presequence protease 1, chloroplastic/mitochondrial	-	-	-	-	-	-	0.0239344	0.00213711	8.92905
A0A2G2Y0F0	subtilisin-like protease SBT1.9	-	-	-	-	-	-	0.0237377	0.00243348	10.2515
A0A2G2Y7H7	Polyubiquitin	0.0397876	0.00244409	6.14285	-	-	-	-	-	-
A0A2G2Y867	Polyubiquitin	-	-	-	0.20537	0.00285289	1.38915	0.0888121	0.00530066	5.9684
A0A2G2Y9H9	subtilisin-like protease SBT1.7	-	-	-	-	-	-	0.045892	0.00247008	5.38238
A0A2G2YHH3	Proteasome subunit beta type-4	-	-	-	0.240338	0.00975375	4.05835	-	-	-
A0A2G2YMD3	Peptidase_S8 domain-containing protein	-	-	-	-	-	-	0.035598	0.00109979	3.08947
A0A2G2YMF9	Subtilisin	-	-	-	0.161773	0.0091831	5.67654	-	-	-
A0A2G2YMT9	Peptidase_S8/S53_dom	0.0362319	0.000728394	2.01037	0.117829	0.00629364	5.34134	-	-	-
A0A2G2YNK7	Trypsin and protease inhibitor	0.269196	0.0138625	5.1496	0.118444	0.00500479	4.22545	-	-	-
A0A2G2YQJ9	Polyubiquitin	0.048056	0.00211268	4.39629	0.144694	0.00507436	3.50696	-	-	-
A0A2G2YV09	U-box domain	0.0234337	0.000276437	1.17965	-	-	-	-	-	-
A0A2G2YVK5	Leucine aminopeptidase, chloroplastic	0.292382	0.0136794	4.6786	0.161752	0.00537686	3.32414	0.431965	0.00816756	1.89079
A0A2G2YWI0	F-box domain-containing protein	-	-	-	0.0508417	0.00161766	3.18176	-	-	-
A0A2G2YYV2	Peptidase A1 domain-containing protein	0.0921482	0.00378809	4.11086	0.136623	0.00622289	4.55479	0.500642	0.0407097	8.1315
A0A2G2Z460	ATP-dependent zinc metalloprotease FTSH 8, chloroplastic	0.0616431	0.00319268	5.17929	-	-	-	-	-	-
A0A2G2Z6I1	Importin subunit alpha	-	-	-	0.0444839	0.0014506	3.26096	-	-	-
A0A2G2Z7L4	Gamma interferon inducible lysosomal thiol reductase (GILT)	0.073259	0.00247621	3.38008	-	-	-	-	-	-
A0A2G2Z8W0	Clp amino terminal domain, pathogenicity island component	0.0616431	0.00319268	5.17929	-	-	-	-	-	-
A0A2G2ZDH8	Carboxypeptidase	0.164844	0.00662465	4.01874	0.154256	0.00398121	2.58092	0.245608	0.00802485	3.26734
A0A2G2ZE95	Carboxypeptidase	-	-	-	-	-	-	0.0344134	0.00206261	5.99362
A0A2G2ZG08	Proteasome subunit beta	-	-	-	0.28634	0.0255282	8.91535	0.0880263	0.00715228	8.12517
A0A2G2ZMK9	Putative serine protease EDA2	-	-	-	-	-	-	0.112345	0.00337203	3.00151
A0A2G2ZRL4	Cysteine proteinase RD21a	-	-	-	-	-	-	0.0415313	0.00108842	2.62073
A0A2G2ZSB0	Proteasome subunit alpha type	0.0685359	0.00237598	3.46676	0.100827	0.00539073	5.34653	-	-	-
A0A2G3A0W3	Protein argonaute 1A	0.0669661	0.00421187	6.28955	-	-	-	0.062702	0.00252422	4.02574
A0A2G3A218	Chaperone protein ClpB1	0.0563181	0.00264101	4.68946	0.187741	0.00471103	2.50932	-	-	-
A0A2G3A2T4	Calnexin-like protein	0.0381948	0.00278883	7.30159	-	-	-	-	-	-
A0A2G3AAX1	Organellar oligopeptidase A, chloroplastic/mitochondrial	0.0935411	0.00105369	1.12644	0.033504	0.00127233	3.79756	-	-	-
A0A2G3ACG7	Chaperone protein ClpB3, chloroplastic	0.0362361	0.000996452	2.74989	-	-	-	0.0365869	0.000796615	2.17732
A0A2G3ADQ3	Aminopeptidase N	0.0742439	0.00236539	3.18598	-	-	-	0.125766	0.00972817	7.73515
A0A2G3ADX0	Puromycin-sensitive aminopeptidase	-	-	-	0.0537262	0.00182513	3.3971	-	-	-
A0A2G3AGQ9	Putative carboxylesterase 8	0.0500213	0.00284961	5.6968	0.0794215	0.0019851	2.49945	-	-	-
A0A2G3AIK1	Peptidase A1 domain-containing protein	-	-	-	-	-	-	0.0395599	0.00196144	4.95816
A0A2G3AKE2	Subtilisin	0.137442	0.00630097	4.58447	0.229411	0.0175322	7.64225	0.103244	0.00583058	5.6474
A0A2G3AL19	Peptidase A1 domain-containing protein	0.137038	0.00580971	4.23949	0.271856	0.0160752	5.91314	0.375332	0.0126624	3.37366
A0A2G3AM04	Chaperone protein dnaJ 1, mitochondrial	-	-	-	0.0520094	0.00464185	8.92502	-	-	-
A0A2G3AN38	Serine carboxypeptidase-like 17	0.0941278	0.0047313	5.02646	0.0592063	0.00228802	3.86449	0.0725983	0.00441532	6.08185
A0A2G3ANC7	Proteasome endopeptidase complex	0.338292	0.0074647	2.20658	0.37237	0.0185695	4.98683	0.0518221	0.00161768	3.12161
B1PDK0	Peptidyl-prolyl cis-trans isomerase	0.241656	0.00874338	3.6181	-	-	-	-	-	-
Q49HP3	SKP1-like protein 1B	0.116196	0.00306208	2.63527	-	-	-	-	-	-
A0A1U8DUR9	disulfide-isomerase A6	0.11478	0.00867244	7.5557	0.149906	0.00601742	4.01413	0.172239	0.00685326	3.97894
A0A1U8E1T5	Putative mitochondrial-processing peptidase subunit alpha-1	0.0754221	0.00142967	1.89556	-	-	-	-	-	-
A0A1U8E9T2	Peptidase A1 domain-containing protein	0.426387	0.021159	4.9624	0.131966	0.00755165	5.72242	0.249761	0.0167939	6.72399
A0A1U8EJ30	U-box domain-containing protein 4-like	-	-	-	-	-	-	0.0534002	0.000284511	0.532791
A0A1U8ESQ6	Cysteine proteinase RD21a	-	-	-	0.121629	0.00722507	5.94024	0.210022	0.0153741	7.3202
A0A1U8EWA6	Carboxypeptidase	0.147926	0.0121399	8.20676	0.290621	0.0120034	4.13025	0.848065	0.0256293	3.0221
A0A1U8EWE2	Carboxypeptidase	-	-	-	-	-	-	0.110372	0.00414202	3.75279
A0A1U8F7V7	Carboxypeptidase	0.0386053	0.00282033	7.30555	-	-	-	-	-	-
A0A1U8FNE1	LRRNT_2 domain-containing protein	-	-	-	-	-	-	0.0824714	0.00205518	2.49198
A0A1U8GVQ2	Protein disulfide-isomerase	0.32962	0.0103953	3.15374	-	-	-	-	-	-
A0A1U8GX36	Protein disulfide-isomerase	0.642897	0.0212138	3.29972	0.180827	0.00877768	4.85418	-	-	-
A0A2G2XUS8	Protein IN2-1-like protein B	0.151448	0.0073702	4.86648	-	-	-	-	-	-
A0A2G2YQU6	Protein IN2-1-like protein B	0.68931	0.022059	3.20016	0.334836	0.0175062	5.22828	-	-	-
A0A2G2YW57	Putative phenylalanine--tRNA ligase beta subunit	-	-	-	-	-	-	0.068424	0.00255671	3.73657
A0A2G2Z591	Protein DJ-1-like protein B	-	-	-	0.134037	0.00500143	3.73138	0.0494383	0.00155749	3.15037
A0A2G2ZE67	Peptidyl-prolyl cis-trans isomerase	0.0909808	0.00332842	3.65837	-	-	-	-	-	-
A0A2G3A440	Creatinase/aminopeptidase-like	0.0551465	0.00362559	6.57447	-	-	-	-	-	-
A0A2G3AEG8	FAM10 family protein	0.166584	0.00389687	2.33929	0.0722037	0.00236973	3.28201	0.0484568	0.00229439	4.73492
A0A2G3AIH2	5-methyltetrahydropteroyltriglutamate--homocysteine methyltransferase 2	-	-	-	0.220353	0.00659735	2.99398	0.103232	0.00182328	1.7662
A0A1U8DRB7	Guanosine nucleotide diphosphate dissociation inhibitor	-	-	-	-	-	-	0.0413314	0.00257754	6.23627
A0A1U8DX63	GTP-binding protein SAR1B	0.0935411	0.00105369	1.12644	-	-	-	-	-	-
A0A2G2Y1P8	Coatomer subunit delta	-	-	-	0.0499641	0.00264904	5.3019	-	-	-
A0A2G3AEP6	t-SNARE coiled-coil homology domain-containing protein	0.0590723	0.00146237	2.47555	-	-	-	-	-	-
A0A089FZ95	Dehydroascorbate reductase	0.961938	0.0120468	1.25234	1.7868	0.099961	5.59443	-	-	-
A0A1U8DY53	Putative L-ascorbate peroxidase 3	0.206813	0.0133849	6.47199	-	-	-	-	-	-
A0A1U8E404	Glyoxylate/succinic semialdehyde reductase 2, chloroplastic	0.0628279	0.00268833	4.27889	-	-	-	-	-	-
A0A1U8EB05	Putative glutathione S-transferase	0.0813383	0.00233128	2.86616	-	-	-	-	-	-
A0A1U8EEV5	Superoxide dismutase [Cu-Zn]	0.141788	0.00547704	3.86283	0.197907	0.012981	6.55913	-	-	-
A0A1U8EJ06	Peroxiredoxin	0.147309	0.00262382	1.78117	0.229608	0.0107282	4.67241	0.150489	0.00648426	4.30878
A0A1U8EJS9	Peroxiredoxin	0.069714	0.00121529	1.74326	0.497689	0.00722152	1.45101	0.225664	0.000920192	0.407771
A0A1U8EL92	2-methylene-furan-3-one reductase	-	-	-	-	-	-	0.161799	0.00531386	3.28425
A0A1U8ELJ3	Lactoylglutathione lyase	-	-	-	0.120706	0.00710771	5.88843	0.0846514	0.00390917	4.61796
A0A1U8EX49	Superoxide dismutase [Cu-Zn]	0.0900004	0.00410486	4.56094	-	-	-	-	-	-
A0A1U8F1Q1	probable glutathione S-transferase	0.0872375	0.00399944	4.58454	0.251011	0.0029339	1.16883	-	-	-
A0A1U8F487	NADP-dependent alkenal double bond reductase P1	-	-	-	0.49618	0.0163077	3.28665	0.0534044	0.00252298	4.72428
A0A1U8FL37	PKS_ER domain-containing protein	0.0596718	0.0012675	2.12412	0.526714	0.0400524	7.6042	0.3718	0.00742779	1.99779
A0A1U8FQG1	Peroxidase	1.02701	0.0418205	4.07208	1.4849	0.0177103	1.19269	0.732354	0.0453531	6.19278
A0A1U8FTF8	Aldehyde dehydrogenase family 7 member A1	0.26648	0.01174	4.40558	0.110898	0.00486584	4.38769	0.48678	0.0161944	3.32684
A0A1U8G472	Putative aldo-keto reductase 2	0.0547381	0.00193755	3.53967	-	-	-	-	-	-
A0A1U8G894	peptide methionine sulfoxide reductase A1-like	0.244944	0.0127797	5.21738	0.100505	0.00495241	4.92752	-	-	-
A0A1U8GAH7	L-ascorbate oxidase-like protein	0.0976988	0.00868426	8.88881	0.213235	0.0172027	8.0675	0.241052	0.0157614	6.53856
A0A1U8GY32	Glutathione S-transferase	0.444198	0.0167603	3.77317	0.281668	0.014602	5.18413	-	-	-
A0A1U8H5G9	Superoxide dismutase	0.48429	0.0204177	4.21601	2.17015	0.117838	5.42996	1.21365	0.0411442	3.39012
A0A1U8HAQ7	Aldo_ket_red domain-containing protein	-	-	-	-	-	-	0.291534	0.0151671	5.20252
A0A1U8HCD2	Putative glutathione S-transferase	0.386786	0.00964664	2.49405	0.262266	0.00985638	3.75816	-	-	-
A0A1U8HKJ3	Putative glutathione S-transferase	0.389986	0.0200279	5.13556	0.411522	0.0163364	3.96976	-	-	-
A0A2G2XXM3	Glutathione S-transferase Z2	-	-	-	0.201301	0.00883474	4.38881	-	-	-
A0A2G2XXP7	Glutathione S-transferase Z1	0.437082	0.0297067	6.7966	0.441015	0.020774	4.71048	-	-	-
A0A2G2XZH4	NAD(P)H dehydrogenase (Quinone)	0.214242	0.00313617	1.46384	0.329273	0.015291	4.64387	-	-	-
A0A2G2Y0P8	Putative aldo-keto reductase 2	0.0559163	0.00306722	5.48538	-	-	-	-	-	-
A0A2G2Y3J6	Nitronate monooxygenase	0.0539617	0.00157946	2.92699	-	-	-	0.246017	0.0059759	2.42906
A0A2G2YA11	Glutathione S-transferase, N-terminal domain	0.0876333	0.00103702	1.18336	-	-	-	-	-	-
A0A2G2YA19	Thioredoxin-like_fold domain-containing protein	-	-	-	0.266579	0.0055993	2.10043	-	-	-
A0A2G2YAT8	Catalase	0.241638	0.0112584	4.6592	0.164945	0.00489207	2.96587	0.0755587	0.00261944	3.46676
A0A2G2YB87	Dihydrolipoyl dehydrogenase	0.298872	0.0205203	6.86589	-	-	-	-	-	-
A0A2G2YHV8	Aldo_ket_red domain-containing protein	-	-	-	-	-	-	0.0992911	0.00233301	2.34967
A0A2G2YMS7	Peroxiredoxin	0.0862424	0.00346359	4.01611	-	-	-	-	-	-
A0A2G2YQK0	L-ascorbate peroxidase, cytosolic	-	-	-	0.232747	0.0142651	6.129	0.0711981	0.00104417	1.46657
A0A2G2YUJ2	Lactoylglutathione lyase	0.15343	0.0112406	7.32623	0.560476	0.0347611	6.20207	0.164928	0.00456954	2.77063
A0A2G2YYF9	NAD(P)H:quinone oxidoreductase	0.240495	0.0135788	5.64619	0.877027	0.0418635	4.77334	0.423703	0.0390215	9.20963
A0A2G2YZ83	Glutathione synthetase	0.0376078	0.00192691	5.12369	-	-	-	-	-	-
A0A2G2Z970	L-ascorbate peroxidase 1, cytosolic	-	-	-	0.523464	0.0221846	4.23804	-	-	-
A0A2G2Z9A8	L-ascorbate peroxidase 1, cytosolic	0.950643	0.034154	3.59273	0.373445	0.00510086	1.36589	-	-	-
A0A2G2ZJC1	Superoxide dismutase	0.0840839	0.00111881	1.33059	0.117252	0.00657397	5.60671	-	-	-
A0A2G2ZN88	Putative L-ascorbate peroxidase 8, chloroplastic	-	-	-	-	-	-	0.0812858	0.00359543	4.4232
A0A2G2ZPV5	Putative aldo-keto reductase 2	0.0502125	0.00246338	4.90591	0.0696337	0.00604681	8.68373	-	-	-
A0A2G2ZQK8	Thylakoid lumenal 29 kDa protein, chloroplastic	0.186468	0.00815745	4.37473	0.1609	0.00478638	2.97475	-	-	-
A0A2G2ZTR4	Glutathione reductase	0.0730762	0.0049512	6.77539	-	-	-	-	-	-
A0A2G2ZX54	GXGXG domain-containing protein	-	-	-	0.178247	0.0108882	6.10847	0.0346144	0.00108865	3.14509
A0A2G2ZXU0	Glutathione reductase, chloroplastic	-	-	-	-	-	-	0.117661	0.00413657	3.51566
A0A2G3A097	Cytochrome P450 89A9	0.0379992	0.00248857	6.54902	-	-	-	-	-	-
A0A2G3A8W7	Peroxidase	-	-	-	0.0814424	0.00306528	3.76375	-	-	-
A0A2G3AC59	Peroxidase	0.183348	0.00304211	1.6592	0.47711	0.0238537	4.99963	0.0522177	0.00146482	2.80521
A0A2G3AFP1	Protein disulfide-isomerase	-	-	-	-	-	-	0.035598	0.00109979	3.08947
A0A2G3AK54	Peroxiredoxin	0.250699	0.0085684	3.4178	-	-	-	-	-	-
B5LAW5	Dihydrolipoyl dehydrogenase 2, chloroplastic	-	-	-	-	-	-	0.101277	0.00528023	5.21364
Q6RJZ7	Thioredoxin	-	-	-	0.226182	0.0116949	5.17057	-	-	-
A0A089N971	Capsanthin/capsorubin synthase	-	-	-	-	-	-	0.151724	0.0122955	8.10387
A0A1U8EYX0	Tropinone reductase-like 3	0.0764087	0.000633926	0.829651	-	-	-	-	-	-
A0A1U8F295	HpcH_HpaI domain-containing protein	-	-	-	-	-	-	0.0534023	0.00134998	2.52794
A0A1U8FLK7	Lactoylglutathione lyase	0.823583	0.045841	5.56604	1.81252	0.0569036	3.13948	0.186932	0.00989557	5.29367
A0A1U8G8A9	Thaumatin	1.18416	0.045394	3.83344	0.541791	0.0159488	2.94371	0.24665	0.0170413	6.90911
A0A1U8GRQ7	Isopentenyl-diphosphate Delta-isomerase II	0.269379	0.0128261	4.76134	0.113775	0.00627277	5.5133	-	-	-
A0A1U8GVB0	Arginase 1, mitochondrial	0.0547444	0.00129417	2.36403	-	-	-	0.158434	0.0081839	5.16549
A0A2G2Y3M0	Abhydrolase_3 domain-containing protein	-	-	-	-	-	-	0.128942	0.00353956	2.74508
A0A2G2Y6C1	ACT domain-containing protein DS12, chloroplastic	0.0663749	0.00375848	5.66251	-	-	-	-	-	-
A0A2G2YEG3	Aldehyde dehydrogenase, mitochondrial	0.106363	0.00708037	6.65682	-	-	-	0.113539	0.00918613	8.09074
A0A2G2YZA3	Zeta-carotene desaturase	-	-	-	-	-	-	0.0670384	0.00225541	3.36435
A0A2G2Z7H7	VOC domain-containing protein	0.137444	0.00623426	4.53587	-	-	-	-	-	-
A0A2G2ZFA7	S-formylglutathione hydrolase	0.278135	0.025166	9.04813	0.31141	0.0105998	3.4038	0.0553884	0.00369178	6.66526
A0A2G2Z692	Sulfurtransferase	0.100442	0.00289844	2.88568	0.243743	0.00959736	3.93749	-	-	-
A0A1U8EX11	Patatin	-	-	-	0.0739379	0.00386147	5.22259	0.217336	0.00788666	3.62878
A0A2G2Y1T9	Cupin_1	-	-	-	-	-	-	0.847494	0.0462748	5.46019
A0A2G2YGB8	glutelin type-A 3-like	-	-	-	-	-	-	0.186078	0.0080159	4.30782
A0A1U8E2T8	N-acetyltransferase domain-containing protein	-	-	-	0.166061	0.00469415	2.82676	-	-	-
A0A0H3TYE5	Pathogenesis-related protein 4b	0.197732	0.00668002	3.37832	-	-	-	-	-	-
A0A1U8E5D6	UPF0603 protein, chloroplastic	0.138058	0.00485239	3.51475	0.0941648	0.00134744	1.43094	-	-	-
A0A1U8E6M6	18.5 kDa class I heat shock protein	0.583748	0.0334065	5.72277	-	-	-	-	-	-
A0A1U8E6Q9	Heat shock 70 kDa protein 7, chloroplastic	0.309529	0.0131218	4.23927	0.36105	0.0113049	3.13112	0.29904	0.0165119	5.52163
A0A1U8E762	Ethylene-responsive proteinase inhibitor 1	0.426589	0.0210324	4.93037	0.624204	0.0264146	4.23173	0.407193	0.0132234	3.24745
A0A1U8E7S7	Heat shock 70 kDa protein, mitochondrial	0.0297412	0.00163758	5.5061	-	-	-	-	-	-
A0A1U8E820	18.5 kDa class I heat shock protein	0.628104	0.0227136	3.61622	-	-	-	-	-	-
A0A1U8EBM3	Usp domain-containing protein	0.0767917	0.00254873	3.31901	-	-	-	-	-	-
A0A1U8EIB5	Hsp70-like protein	0.203398	0.00826815	4.06501	0.665002	0.0268357	4.03543	-	-	-
A0A1U8EK55	Late embryogenesis abundant protein	-	-	-	0.173646	0.0135969	7.83024	0.262865	0.00661998	2.51839
A0A1U8EPD5	MLP-like protein	0.639164	0.0307277	4.80749	-	-	-	-	-	-
A0A1U8ESL1	LEA_2 domain-containing protein	-	-	-	-	-	-	0.0714044	0.0040425	5.66142
A0A1U8EZN1	heme-binding protein 2-like	0.266272	0.00853429	3.2051	0.559467	0.00608714	1.08802	-	-	-
A0A1U8EZN6	heme-binding protein 2-like	0.404126	0.0110746	2.74037	-	-	-	-	-	-
A0A1U8F7H9	Pathogenesis-related protein R major form	0.225088	0.010523	4.67504	-	-	-	-	-	-
A0A1U8FIT0	subtilisin-like protease SBT1.9	0.0525816	0.000838185	1.59406	0.109195	0.00403307	3.69346	0.0484504	0.00148878	3.07279
A0A1U8FJQ5	probable endo-1,3(4)-beta-glucanase ARB_01444	-	-	-	-	-	-	0.203112	0.0109677	5.39985
A0A1U8FPW1	ultraviolet-B receptor UVR8	0.0450873	0.0033827	7.50255	-	-	-	-	-	-
A0A1U8FVW2	Heat shock 70 kDa protein	0.134075	0.0100434	7.49084	-	-	-	-	-	-
A0A1U8G5S4	Pathogenesis-related protein STH-21	0.12445	0.00522241	4.1964	-	-	-	-	-	-
A0A1U8G666	22.0 kDa class IV heat shock protein	0.0884413	0.00693586	7.84233	-	-	-	-	-	-
A0A1U8GC69	Hsp70-Hsp90 organizing protein 1	0.124486	0.0111925	8.99098	0.093018	0.00318352	3.42247	-	-	-
A0A1U8GEH7	Pathogenesis-related protein STH-21	0.907728	0.0259157	2.85501	0.618761	0.0293666	4.74604	-	-	-
A0A1U8GLV8	Heat shock cognate 70 kDa protein	0.376674	0.0192927	5.12186	0.464937	0.0208951	4.49418	0.267218	0.0126325	4.72739
A0A1U8GZP3	Protein SULFUR DEFICIENCY-INDUCED 1	-	-	-	-	-	-	0.060114	0.00458828	7.63264
A0A1U8H9N2	Pathogenesis-related homeodomain protein	0.025203	0.0013911	5.51958	-	-	-	-	-	-
A0A1U8HBF0	SHSP domain-containing protein	0.115018	0.00417731	3.63187	-	-	-	-	-	-
A0A1U8HIT8	Heat shock 70 kDa protein 17	-	-	-	-	-	-	0.01701	0.00094114	5.53287
A0A1U8HIX3	Ethylene-responsive proteinase inhibitor 1	-	-	-	-	-	-	0.179786	0.00615344	3.42265
A0A2G2X1W4	Homoserine kinase	-	-	-	0.0794459	0.004509	5.67556	-	-	-
A0A2G2XUI6	Stromal 70 kDa heat shock-related protein, chloroplastic	0.050219	0.00265902	5.29485	0.31349	0.0257003	8.19813	0.237704	0.0104473	4.39512
A0A2G2XVY2	Sanguinarine reductase	-	-	-	0.0878245	0.00492743	5.61053	-	-	-
A0A2G2XWM8	Bet_v_1 domain-containing protein	0.121101	0.00271907	2.2453	-	-	-	-	-	-
A0A2G2XXA4	Cysteine-rich receptor-like protein kinase 4	-	-	-	0.0869609	0.0052855	6.07801	-	-	-
A0A2G2Y3C6	Heat shock 70 kDa protein, mitochondrial	0.268447	0.0151806	5.65496	-	-	-	0.0654668	0.00166145	2.53786
A0A2G2Y3Y0	HSP70	0.220593	0.0112822	5.11446	-	-	-	-	-	-
A0A2G2YHF9	NB-ARC domain-containing protein	0.0179234	0.000990412	5.5258	-	-	-	-	-	-
A0A2G2YIG2	Heat shock protein 90-2	0.209741	0.0103437	4.93166	0.0768132	0.00488182	6.35544	0.0486482	0.0013235	2.72056
A0A2G2YN50	LEA_2 domain-containing protein	-	-	-	-	-	-	0.0773324	0.00111193	1.43785
A0A2G2YPA9	Monodehydroascorbate reductase	-	-	-	0.201035	0.0066433	3.30456	0.419481	0.0164267	3.91596
A0A2G2YQE7	Polygalacturonase inhibitor	0.18056	0.00528915	2.92931	1.20078	0.0459528	3.82691	3.18739	0.186884	5.86321
A0A2G2YQT1	Heat shock cognate 70 kDa protein	0.371676	0.0297074	7.99281	0.665606	0.033768	5.07326	0.35744	0.0174231	4.87442
A0A2G2YZX3	Heat shock 70 kDa protein	0.178424	0.0077311	4.33299	-	-	-	-	-	-
A0A2G2Z5Z3	Heat shock protein 90-2	0.165801	0.00677941	4.08888	0.250501	0.0192912	7.70106	0.0534098	0.00547533	10.2515
A0A2G2Z950	Heat shock protein 82	0.209298	0.00972228	4.64519	0.396728	0.0340512	8.58302	0.110162	0.0044888	4.07471
A0A2G2ZDX8	Heat shock cognate 70 kDa protein	0.343483	0.0171418	4.99059	0.728193	0.010612	1.45731	0.384455	0.00783642	2.03832
A0A2G2ZE20	SHSP domain-containing protein	0.111071	0.0063935	5.7562	-	-	-	-	-	-
A0A2G2ZHU8	Hsp90 protein	0.235353	0.00855181	3.63361	-	-	-	-	-	-
A0A2G2ZJV1	Pleiotropic drug resistance protein 1	0.0124048	0.000537983	4.33689	-	-	-	-	-	-
A0A2G2ZLT6	LRAT domain-containing protein	0.0488494	0.00434213	8.88881	0.114675	0.00606766	5.29118	0.0601183	0.00224077	3.72726
A0A2G2ZZH4	Heat shock protein 82	0.242028	0.0059839	2.4724	0.25556	0.0139376	5.45374	-	-	-
A0A2G2ZZK2	Protein SGT1-like protein A	0.0466759	0.0012799	2.7421	-	-	-	-	-	-
A0A2G3ABY2	Formate dehydrogenase, mitochondrial	0.108496	0.00265786	2.44974	0.069022	0.002647	3.83501	0.0959215	0.00122255	1.27453
A0A2G3AC46	Peptidyl-prolyl cis-trans isomerase CYP38, chloroplastic	-	-	-	0.119878	0.00253164	2.11186	-	-	-
A0A2G3AFY5	Heat shock protein 82	-	-	-	-	-	-	0.0797027	0.00343582	4.3108
A0A2G3AJL5	Tify domain-containing protein	0.0835076	0.00486997	5.83177	-	-	-	-	-	-
B2CZJ9	PR5-like protein	0.60603	0.025549	4.21579	-	-	-	-	-	-
F2YL87	Lipoxygenase	0.088605	0.00511005	5.76722	-	-	-	-	-	-
Q42393	Sn-1 protein	0.115023	0.0084069	7.30891	-	-	-	0.266781	0.0048761	1.82775
A0A1U8H4D5	Delta-1-pyrroline-5-carboxylate dehydrogenase 12A1, mitochondrial	0.272707	0.01225	4.49201	0.15971	0.00409136	2.56174	0.0716022	0.00433645	6.05631
S5U252	ER luminal-binding protein	0.830035	0.070741	8.52265	0.499946	0.00934086	1.86837	0.41058	0.0082503	2.00943
A0A1U8ECE8	Ethylene-responsive transcription factor 4	-	-	-	0.0785474	0.00386257	4.9175	-	-	-
A0A1U8ELP1	Protein SHORT-ROOT	0.0397813	0.0014573	3.66327	-	-	-	-	-	-
A0A1U8ENP8	14-3-3 protein 9	0.436774	0.00217686	0.498396	1.46385	0.0118031	0.806307	0.421078	0.024197	5.74643
A0A1U8EW42	14-3-3 protein 10	0.332263	0.0173608	5.22501	0.511499	0.0077915	1.52327	-	-	-
A0A1U8F4U6	14-3-3-like protein	0.146522	0.00285693	1.94982	-	-	-	-	-	-
A0A1U8FHS3	14-3-3-like protein	0.66457	0.0480936	7.2368	1.27012	0.0433933	3.41646	0.769429	0.0387823	5.04041
A0A1U8GCY2	14-3-3-like protein	0.837876	0.0298155	3.55846	2.05521	0.0643631	3.13171	1.26886	0.0704446	5.55179
A0A1U8H3Y6	Protein argonaute 1B	-	-	-	-	-	-	0.0735673	0.00173483	2.35816
A0A2G2Y5C1	14-3-3-like protein	0.88663	0.0406908	4.58938	1.00593	0.043598	4.33409	0.458381	0.0263382	5.74591
A0A2G2Y8S1	14-3-3 protein 2	0.42805	0.0206254	4.81845	0.730452	0.0332459	4.55141	0.373458	0.0173813	4.65415
A0A2G2YG29	Putative mediator of RNA polymerase II transcription subunit 37c	0.300962	0.0173915	5.77863	0.670534	0.0334431	4.98754	0.282793	0.0101066	3.57386
A0A2G2YGC4	Reverse transcriptase Ty1/copia-type domain-containing protein	0.0704905	0.00262378	3.72218	-	-	-	-	-	-
A0A2G2YYM8	Dr1-associated corepressor	-	-	-	0.0970458	0.00130098	1.34058	-	-	-
A0A2G2ZAI8	RNA-dependent RNA polymerase	-	-	-	0.095899	0.00147252	1.53549	-	-	-
A0A2G2ZFY4	14-3-3 protein 6	-	-	-	0.154513	0.00601405	3.89225	-	-	-
A0A2G2ZIY1	Putative ETHYLENE INSENSITIVE 3-like 4 protein	-	-	-	0.0866428	0.00208391	2.40518	-	-	-
A0A2G2ZQI1	14-3-3-like protein GF14 epsilon	0.485744	0.0238384	4.9076	1.09263	0.0140994	1.29042	0.324007	0.0230373	7.11012
A0A2G2ZQP9	14-3-3 protein 10	0.504509	0.0166981	3.30978	0.322421	0.0201397	6.24639	-	-	-
A0A2G2ZVD2	XS domain-containing protein	0.0450939	0.00232858	5.16385	-	-	-	-	-	-
A0A2G2ZYI9	14-3-3 protein 3	-	-	-	-	-	-	0.158835	0.00920988	5.79839
A0A2G3AGV6	Homeobox-leucine zipper protein ROC6	-	-	-	-	-	-	0.022551	0.00130676	5.79472
A0A2G3AHP1	PP2A regulatory subunit TAP46	-	-	-	-	-	-	0.0468809	0.00345753	7.37513
A0A2G3ANR2	HTH myb-type domain-containing protein	0.181973	0.00682681	3.75154	-	-	-	-	-	-
A0A1U8FJN9	STS14 protein	0.102393	0.00510803	4.98867	-	-	-	-	-	-
A0A1U8FJQ2	Uncharacterized protein	0.286484	0.0140886	4.91774	-	-	-	-	-	-
A0A1U8G5I0	DUF3700 domain-containing protein	0.0807343	0.00326074	4.03886	-	-	-	-	-	-
A0A1U8GJJ6	uncharacterized	-	-	-	0.123937	0.00751314	6.06207	-	-	-
A0A1U8GXI0	Protein of unknown function, DUF538	0.0903855	0.00435699	4.82045	-	-	-	-	-	-
A0A1U8H1Q4	Domain of unknown function (DUF4602)	-	-	-	-	-	-	0.106815	0.00858664	8.03878
A0A2G2Y9I5	Uncharacterized protein	-	-	-	0.0748237	0.00391609	5.23376	-	-	-
A0A2G2YFW7	Uncharacterized protein	-	-	-	0.239695	0.00918405	3.83156	-	-	-
A0A2G2YTT4	Uncharacterized protein OS	0.21764	0.0133221	6.12117	-	-	-	-	-	-
A0A2G2YW78	Uncharacterized protein OS	0.0551462	0.00310647	5.63316	-	-	-	-	-	-
A0A2G2Z272	Uncharacterized protein OS	-	-	-	0.0644089	0.0032161	4.99325	-	-	-
A0A2G2ZJM3	Uncharacterized protein OS	-	-	-	0.16697	0.00641719	3.84332	-	-	-
A0A2G2ZQ36	Uncharacterized protein OS	-	-	-	-	-	-	0.158643	0.0118548	7.47265
A0A2G2ZW51	Uncharacterized protein OS	-	-	-	-	-	-	0.0369814	0.00110674	2.99268
A0A2G3A094	Uncharacterized protein OS	0.135086	0.00698071	5.16761	-	-	-	-	-	-
A0A2G3A8B3	Pentatricopeptide repeat-containing protein	0.0348581	0.000750514	2.15306	-	-	-	-	-	-
A0A2G3AB60	Uncharacterized protein OS	0.0514014	0.00172892	3.36357	-	-	-	-	-	-
A0A2G3ADU7	Uncharacterized protein OS	0.0722827	0.00378525	5.23672	0.10054	0.00588645	5.85484	-	-	-
A0A2G3AFN6	Uncharacterized protein OS	0.0892007	0.00162605	1.82292	-	-	-	-	-	-
A0A2G3AK65	Protein Ycf2	-	-	-	-	-	-	0.0312448	0.00123345	3.9477
A0A2G3AP87	Uncharacterized protein OS	-	-	-	0.102253	0.00184759	1.80688	-	-	-
